# Supplementary material for: Drug Use After Emergency Department‐Initiated Injectable Buprenorphine: A Secondary Analysis of the ED‐INNOVATION Ancillary Safety and Feasibility Trial
Source: Acad Emerg Med. 2025 Nov 24;33(3):e70191. doi: 10.1111/acem.70191 (PMC12937049; doi:10.1111/acem.70191)
Supplement: Supplementary file 1 — DATA S1: acem70191‐sup‐0001‐Supinfo.zip. [file ACEM-33-0-s001.zip]

Archive with 2 entries (2 files):
- acem70191-sup-0001-Supinfo1@Daily_Followup_Survey.pdf
- Daily_Followup_Survey.docx
